# Supplementary material for: New Butyroside D from Argan Press Cake Possess Anti-Melanogenesis Effect via MITF Downregulation in B16F10 and HEM Cells
Source: Int J Mol Sci. 2022 Dec 16;23(24):16021. doi: 10.3390/ijms232416021 (PMC9785346; doi:10.3390/ijms232416021)
Supplement: Supplementary file 1 [file ijms-23-16021-s001.zip]

Archive with 1 entries (1 files):
- ijms-2063890-supplementary.pdf
